# Supplementary material for: Preparation and Characterization of Calcium Cross-Linked Starch Monolithic Cryogels and Their Application as Cost-Effective Green Filters
Source: Polymers (Basel). 2021 Nov 17;13(22):3975. doi: 10.3390/polym13223975 (PMC8617897; doi:10.3390/polym13223975)
Supplement: Supplementary file 1 [file polymers-13-03975-s001.zip]

Archive with 1 entries (1 files):
- polymers-1443238-supplementary.pdf
